# Supplementary material for: Bayesian Integration of Bronchoalveolar Lavage miRNAs and KL-6 in Progressive Pulmonary Fibrosis Diagnosis
Source: Diagnostics (Basel). 2025 May 15;15(10):1257. doi: 10.3390/diagnostics15101257 (PMC12109843; doi:10.3390/diagnostics15101257)
Supplement: Supplementary file 1 [file diagnostics-15-01257-s001.zip]

Archive with 1 entries (1 files):
- diagnostics-3594066-supplementary.pdf
